# Supplementary material for: Vitamin-Containing Antioxidant Formulation Reduces Carcinogen-Induced DNA Damage through ATR/Chk1 Signaling in Bronchial Epithelial Cells In Vitro
Source: Biomedicines. 2021 Nov 11;9(11):1665. doi: 10.3390/biomedicines9111665 (PMC8615515; doi:10.3390/biomedicines9111665)
Supplement: Supplementary file 1 [file biomedicines-09-01665-s001.zip]

Archive with 1 entries (1 files):
- biomedicines-1426851-supplementary.pdf
